# Supplementary material for: New MicroRNAs in Drosophila—Birth, Death and Cycles of Adaptive Evolution
Source: PLoS Genet. 2014 Jan 23;10(1):e1004096. doi: 10.1371/journal.pgen.1004096 (PMC3900394; doi:10.1371/journal.pgen.1004096)
Supplement: Table S2 — Normalized miRNA expression (RPM) in different tissues and developmental stages of D. melanogaster. Small RNA sequencing data were retrieved from GEO database as listed in Table S1. (XLSX) [file pgen.1004096.s007.xlsx]

## Sheet: stat-reads_count_normalized_Dme
Table S2. Normalized miRNA expression (RPM) in different tissues and developmental stages of D. melanogaster. Small RNA sequencing data were retrieved from GEO database as listed in Table S1.
miRNA	adult_heads_fm	adult_bodies_fm	very_early_embryo_0-1h	early_embryo_2-6h	mid_embryo_6-10h	late_embryo_12-24h	larvae_1st_instar_and_3rd_instars	imaginal_discs	pupae_0-1d_0-2d_2-4d	tissue_culture_cells_S2_only	adult_head_f	adult_heads_m	Imaginal_discs	WT_ovaries_18-29nt	WT_testes_18-24nt	WT_ovaries_AGO2IP	S2_cell_AGO2IP	S2_cell_AGO1IP	adult_head_m	body_m	body_f	embryo_0-1h_rep1	embryo_2-6h_rep1	embryo_2-6h_rep2	embryo_6-10h_rep1	embryo_6-10h_rep2	embryo_0-1h_rep2	3rd_instar_larvae_rep1	pupae_2-4d_rep1	3rd_instar_larvae_rep2	pupae_2-4d_rep2	adult_head_f	adult_head_m	1st_instar_larvae_rep1	1st_instar_larvae_rep2	pupae_0-1d	pupae_0-2d	embryo_12-24h	OSS_cell_rep1	OSS_cell_rep2	OSS_cell_rep3	OSS_cell_rep4	imaginal_discs_brain	body_f	body_m
dme-bantam	3863.9	7355.19	5836.58	3573.7	8040.87	13400.7	6775.19	6526.88	4976.72	68875.4	4116.58	3596.89	6372.75	114698	2316.5	29253.6	112849	605643	2682.54	6894.37	7252.59	8522.76	6156.07	6206.17	12158.7	6800.4	27231.8	5921.61	6078.25	5717.13	4621.69	4502.6	3566.41	23539.6	15580.9	3013.04	5654.58	14991.9	30983.1	30822.1	30707.6	31564.9	7852.45	7809.44	5806.95
dme-let-7	32861.9	20927.3	88.433	247.682	141.898	78.3668	10382.8	2621.03	14609.1	0	22706.6	7836.08	3307.66	3627.84	38611.9	765.094	2180.83	47.6338	19576.8	15238.7	17619.4	22316.1	2272.65	208.382	117.125	125.179	38.6541	3205.35	3198.78	48844.8	59454.6	25222.4	24980.7	2862.42	681.663	33675	20265.5	453.081	270.847	270.684	277.432	226.225	2198.22	18869.9	22203.4
dme-mir-1	24771.5	75434.5	3360.45	14471.7	50799.4	52309.9	86757.6	2826.6	66704.1	47.533	32767	9570.3	4072.09	6236.99	14.0394	4174.26	6271.37	27.2193	8064.75	110780	90615.5	73069.9	23191.4	6659.18	82057	45425.3	0	151479	112390	118975	109603	21044.8	15204.5	78415.1	79852	82648.3	78764.5	59645.6	383.446	362.407	367.284	384.326	6700.44	70049	95691.7
dme-mir-10	1062.89	5603.96	3891.05	6828.96	8561.16	18416.2	16366	4985.1	11077.2	0	681.199	192.691	3535.52	161.058	575.616	2655.33	612.991	0.972119	536.508	4157.74	4284.67	6391	9541.32	7057.82	13550.2	11242.8	579.811	12174.3	12543.6	2550.72	2718.64	599.271	625.486	17852.4	18745.7	4155.72	7502.57	17207	10.1441	10.9669	11.0973	11.5683	528.982	3091.38	3779.86
dme-mir-100	987.858	1138.3	0	35.3832	0	39.1834	791.905	256.964	1364.59	0	275.151	449.611	132.306	157.032	765.149	911.362	58.9414	0.486059	171.226	172.839	438.917	213.817	26.0951	0	2.78868	5.82226	0	135.437	127.16	1729.8	2530.43	460.978	526.309	0	48.6902	1890.26	840.159	20.1369	59.8501	58.3241	57.6343	83.5492	11.7552	509.06	686.317
dme-mir-1000	1888.18	218.905	0	176.916	1135.18	2115.9	967.884	5036.49	1043.51	0	897.58	1541.52	3175.35	0	3.50986	22.5028	389.013	3.88847	1466.84	124.828	167.207	151.81	132.848	126.841	1494.73	1190.65	0	662.137	387.131	703.647	752.855	1864.65	1450.51	903.921	1071.19	523.018	438.809	1439.79	0	0	0	1.28537	4819.62	131.893	213.976
dme-mir-1001	375.136	43.7809	0	0	0	117.55	87.9894	102.785	0	0	566.33	192.691	58.8028	0	0	0	0	0.486059	804.762	153.635	104.504	100.494	9.48913	0	0	0	0	60.1943	25.432	131.934	62.7379	508.228	462.694	225.98	194.761	82.4323	49.9458	60.4108	0	0.498497	0.357977	0	282.124	90.2425	122.922
dme-mir-1002	12.5045	0	0	283.066	3878.54	1410.6	0	51.3927	0	0	10.6855	0	0	0	0	0	0	0	0	0	10.4504	83.3887	296.535	380.524	4947.13	3161.49	0	7.52428	0	58.6373	0	6.91466	1.18538	112.99	243.451	0	1.78378	795.409	0	0	0	0	0	0	0
dme-mir-1003	1012.87	788.057	2387.69	1238.41	472.992	744.485	1495.82	2518.24	1605.39	3612.51	1188.76	64.2302	2322.71	64.4234	214.101	33.7541	47.1531	53.9526	627.829	739.368	773.331	1823.86	794.715	1295.59	850.549	867.517	2319.24	1249.03	1480.71	1275.36	1275.67	746.784	416.464	979.247	292.141	1554.84	1243.29	815.546	975.861	960.105	961.526	924.182	916.903	1184.72	661.277
dme-mir-1004	437.659	87.5618	0	0	0	78.3668	175.979	308.356	240.809	0	587.701	0	117.606	0	477.34	0	0	0	696.319	172.839	52.2521	51.3162	0	0	30.6755	5.82226	0	75.2428	79.1217	146.593	209.126	486.331	397.498	188.317	97.3805	156.337	78.4862	130.89	0	0	0.357977	1.28537	505.472	57.8477	87.6391
dme-mir-1005	75.0272	0	0	0	0	78.3668	0	0	0	0	26.7137	0	14.7007	40.2646	10.5296	33.7541	0	3.40242	79.9055	9.60218	20.9008	14.9672	30.8397	0	30.6755	23.2891	0	0	14.1289	43.978	0	21.8964	29.2394	75.3267	0	2.84249	24.9729	10.0685	6.08645	6.97895	8.23347	8.9976	11.7552	18.5113	7.96719
dme-mir-1006	375.136	131.343	0	141.533	141.898	117.55	0	205.571	321.079	285.198	160.282	0	132.306	16.1058	38.6084	45.0055	0	9.72119	142.688	182.441	83.6033	160.363	94.8913	190.262	80.8719	78.6006	115.962	173.059	96.0764	29.3186	20.9126	153.275	158.446	112.99	0	85.2748	171.243	120.822	340.841	331.999	331.129	327.77	258.614	124.951	88.7773
dme-mir-1007	62.5227	43.7809	0	0	0	0	0	51.3927	0	95.0661	34.7278	64.2302	14.7007	0	21.0591	0	0	2.91636	11.4151	19.2044	20.9008	14.9672	4.74456	0	11.1547	11.6445	0	30.0971	36.7351	14.6593	0	23.0489	39.1176	0	97.3805	19.8974	8.91889	10.0685	40.5763	33.3993	33.6498	37.2758	47.0207	20.8252	26.1779
dme-mir-1008	250.091	43.7809	88.433	35.3832	94.5984	235.101	439.947	411.142	80.2697	0	325.907	64.2302	433.67	36.2382	38.6084	45.0055	0	10.2072	342.452	163.237	177.657	262.995	246.717	190.262	267.714	328.958	19.327	240.777	166.721	234.549	230.039	436.776	372.605	677.941	1168.57	122.227	148.054	181.232	556.91	551.836	545.557	492.297	23.5103	173.543	142.271
dme-mir-1009	87.5317	43.7809	0	35.3832	94.5984	39.1834	0	102.785	0	0	122.883	64.2302	95.5545	4.02646	17.5493	22.5028	0	0	114.151	28.8065	41.8017	49.178	75.913	45.3005	75.2945	14.5557	0	22.5729	31.0835	29.3186	20.9126	99.1102	110.636	112.99	97.3805	22.7399	42.8107	20.1369	20.2882	14.9549	14.3191	12.8537	0	55.5338	29.5924
dme-mir-1010	1050.38	262.686	884.33	459.982	945.984	548.568	1055.87	1027.85	1043.51	0	566.33	770.762	904.093	358.355	3.50986	303.787	200.401	41.315	513.678	268.861	271.711	256.581	476.829	371.464	716.692	879.162	1507.51	714.807	621.671	791.603	920.156	540.496	448.074	640.277	48.6902	767.473	658.214	573.903	241.429	238.78	245.572	257.074	1363.6	196.682	174.14
dme-mir-1011	0	0	0	0	0	78.3668	0	0	0	0	5.34274	0	7.35035	32.2117	0	0	0	0	0	0	0	0	0	0	8.36605	5.82226	0	0	0	0	0	0	3.16101	0	0	0	0	0	0	0	0	0	0	0	0
dme-mir-1012	412.65	262.686	265.299	212.299	141.898	274.284	1055.87	616.713	642.158	522.863	291.179	192.691	668.882	161.058	17.5493	1575.19	707.297	37.4266	228.301	288.065	250.81	346.384	308.397	298.983	133.857	154.29	19.327	1218.93	1113.36	249.208	188.214	260.452	264.34	301.307	0	352.469	656.43	191.301	138.974	140.078	135.673	174.811	775.841	344.773	186.66
dme-mir-1013	62.5227	0	88.433	106.15	94.5984	78.3668	0	51.3927	80.2697	95.0661	29.3851	128.46	14.7007	4.02646	182.512	11.2514	0	18.9563	57.0753	28.8065	20.9008	14.9672	28.4674	63.4207	97.604	125.179	0	7.52428	11.3031	0	20.9126	38.0307	63.6154	0	0	11.37	19.6216	20.1369	1.01441	0.498497	0.357977	0	35.2655	27.7669	17.0726
dme-mir-1014	0	131.343	0	0	0	0	0	0	0	0	0	0	14.7007	0	0	821.351	0	0	0	76.8175	31.3512	83.3887	9.48913	0	2.78868	0	0	112.864	56.5155	14.6593	20.9126	0	0	75.3267	48.6902	22.7399	30.3242	0	0	0	0	0	11.7552	37.0226	66.0139
dme-mir-1015	0	306.466	0	35.3832	0	0	0	0	0	0	5.34274	0	0	0	3.50986	0	0	0	0	172.839	229.909	64.1452	2.37228	0	0	5.82226	0	7.52428	8.47733	0	0	2.30489	0.790254	37.6634	0	34.1099	19.6216	0	3.04323	3.48948	3.22179	1.28537	23.5103	222.135	185.522
dme-mir-1016	25.0091	0	0	0	0	0	0	0	0	0	5.34274	0	0	0	0	0	35.3648	2.4303	11.4151	9.60218	0	0	0	0	5.57737	5.82226	19.327	0	0	0	0	5.76222	7.11228	37.6634	0	0	7.13511	0	0	0	1.07393	0	0	2.31391	0
dme-mir-1017	1388	43.7809	0	35.3832	0	940.402	87.9894	256.964	321.079	0	1148.69	321.151	345.466	0	3.50986	0	0	0	1877.78	144.033	41.8017	68.4215	42.7011	0	16.7321	23.2891	0	82.7671	64.9929	146.593	439.165	762.918	1911.62	150.653	0	275.722	362.107	342.328	0	1.49549	1.78988	3.85612	423.186	39.3365	75.1193
dme-mir-11	6002.18	14885.5	12203.7	9695	14710.1	16966.4	21557.4	14287.2	21110.9	44395.9	5890.37	2376.52	16707.3	13420.2	31314.9	15571.9	11328.5	14466.6	5308.01	8325.09	13836.3	10064.4	11192.4	11569.8	15982	21152.3	19.327	25402	20046.1	26782.6	21038.1	3673.99	5350.02	25422.8	13195.1	23490.4	16767.5	15777.3	13316.1	14023.2	13787.5	18272.8	22064.4	15468.5	14929.4
dme-mir-12	4701.7	49866.5	2299.26	4069.07	13574.9	23706	22173.3	19066.7	23037.4	570.396	3975	1669.99	23734.3	9176.31	180768	3791.71	365.437	24.789	2751.03	81868.2	30619.7	52588.4	8599.52	4756.55	20371.3	15845.3	12156.7	34942.8	38139.5	15348.3	14262.4	4675.47	3099.37	32277.5	37053.3	13825.9	17500.6	26540.5	3304.94	3243.72	3233.96	3212.14	48207.9	39961.2	71176.6
dme-mir-124	66011.4	8187.03	3714.18	10048.8	99422.9	131774	29124.5	116096	25365.2	0	56483.4	46502.7	167264	4.02646	515.949	11.2514	1072.73	3.40242	78878.1	10034.3	8287.18	12142.7	12637.1	10564.1	94252	147874	3053.67	21812.9	35794.1	21358.6	24844.2	91326.6	75123.5	110843	160970	34419.7	39685.5	166804	1.01441	1.99399	2.50584	3.85612	142461	6684.88	11382.8
dme-mir-125	20907.6	18475.5	88.433	176.916	141.898	195.917	10646.7	2209.89	18702.8	0	15774.4	8735.31	2006.64	1006.62	11263.1	933.864	271.13	3.88847	13623.9	10572	9029.16	10064.4	1039.06	181.202	36.2529	107.712	0	1083.5	1161.39	39301.6	42013.5	8870.36	10208.5	1544.2	292.141	22572.2	12265.3	241.643	131.873	128.114	134.599	97.6883	0	9283.41	14131.5
dme-mir-133	7040.05	1488.55	0	0	47.2992	3173.86	615.926	1439	642.158	95.0661	10089.8	1477.29	1631.78	4.02646	3.50986	22.5028	1273.13	1.45818	13264.3	2659.8	2006.48	1156.75	135.22	45.3005	94.8153	110.623	0	331.069	389.957	1319.34	2007.61	8681.36	7950.35	2410.46	2093.68	486.066	417.404	3554.17	23.3314	22.4324	23.2685	7.71223	387.92	1705.35	2577.96
dme-mir-137	350.127	218.905	0	0	47.2992	666.118	0	205.571	0	0	259.123	321.151	301.364	0	126.355	0	35.3648	0.486059	268.254	115.226	83.6033	70.5597	2.37228	0	13.9434	8.7334	0	75.2428	36.7351	43.978	62.7379	175.172	288.443	527.287	1168.57	59.6923	76.7024	493.355	1.01441	1.49549	1.78988	2.57074	540.738	113.382	171.864
dme-mir-13a	2888.55	437.809	442.165	955.346	6385.39	5328.94	1671.8	4111.42	1926.47	95.0661	2596.57	899.223	3682.52	16.1058	101.786	22.5028	94.3063	43.2593	4052.35	259.259	271.711	620.07	1999.83	1585.52	7975.64	5566.08	0	880.341	825.127	1421.95	899.243	1510.85	3730.79	8022.3	14363.6	2114.81	2129.83	5688.68	83.1815	89.2309	83.0506	78.4077	82.2861	134.207	429.09
dme-mir-13b-1	3957.68	4334.31	11805.8	4705.97	7000.28	7875.87	6951.17	7092.2	6020.23	16589	5525.73	4817.27	8827.77	10960	8862.39	5383.78	3011.91	13611.1	4383.39	2587.79	5752.95	7286.89	8012.38	8045.37	10300	9375.3	45563.5	4642.48	5092.05	6963.18	5364.09	2801.02	3779.98	8342.44	5842.83	7916.34	6535.76	8890.46	8274.02	8349.57	8397.78	8348.49	14129.7	5302.32	4212.94
dme-mir-13b-2	3970.19	4334.31	12336.4	5095.18	7520.58	7875.87	7303.12	7246.38	6180.77	16826.7	5555.11	4881.5	9048.28	11314.4	8865.9	5451.29	3200.52	13622.8	4383.39	2616.59	5867.91	7404.49	8975.53	8081.61	11379.2	10158.4	46819.7	4950.98	5414.19	7124.43	5552.3	2905.89	3803.29	8681.41	5940.21	8027.2	6671.33	8960.93	8536.76	8643.68	8694.9	8700.68	14447.1	5471.24	4261.88
dme-mir-14	64035.7	116720	98691.2	23883.7	14568.2	117942	77694.7	72258.2	69754.4	188944	181824	6551.48	52474.1	6261.15	22726.3	5119.38	4951.08	2185.32	166078	161163	111924	166292	59371.1	60865.8	21188.4	20936.9	361396	94979	132422	44666.9	37935.5	134622	103492	122594	18502.3	80257.8	106297	157149	61915.4	60658.1	60417.2	60083.4	108042	133762	113002
dme-mir-184	28973	21715.3	40237	16417.8	34623	41691.2	29212.5	30475.9	38208.4	167174	17080.7	10148.4	36156.4	63916.1	63.1774	18947.3	78863.6	90524.2	15941.1	11340.2	28498.3	31773.3	10132	8135.97	25198.6	21720	33261.8	26936.9	35472	26430.7	24886	13958.4	22940.7	27569.6	16116.5	36307.1	37200.7	30648.4	11449.6	10980.9	11316	6633.8	9039.72	21968.3	12822.6
dme-mir-190	2588.44	1094.52	1238.06	813.814	2459.56	3839.97	1583.81	2723.82	1765.93	1283.39	788.054	321.151	1183.41	72.4763	38.6084	112.514	70.7297	16.04	1666.6	528.12	386.665	767.604	960.774	462.065	2303.45	1991.21	212.597	790.05	522.769	469.098	543.728	1395.61	2080.74	4293.62	3310.94	591.238	1828.37	1580.75	1740.73	1752.71	1732.25	2485.91	564.248	400.306	458.683
dme-mir-193	9928.6	262.686	88.433	35.3832	0	0	0	0	0	0	6251	64.2302	7.35035	4.02646	17.5493	0	129.671	0.486059	9366.06	115.226	271.711	55.5925	9.48913	99.6612	22.3095	72.7783	19.327	0	5.65155	117.275	167.301	6238.18	6409.35	150.653	0	22.7399	48.162	20.1369	18.2594	16.9489	16.109	12.8537	23.5103	138.835	58.0467
dme-mir-210	26234.5	1050.74	88.433	35.3832	47.2992	195.917	615.926	0	1123.78	0	20315.8	9377.61	507.174	0	7.01971	0	5210.42	12.1515	20775.4	585.733	1274.95	282.239	137.592	45.3005	75.2945	49.4892	57.9811	421.36	443.647	4500.41	3847.92	27647.1	35381.6	1129.9	194.761	2185.88	1996.05	432.944	12.1729	9.96994	10.3813	6.42686	611.268	988.039	1012.97
dme-mir-219	2338.35	394.028	0	106.15	47.2992	313.467	175.979	308.356	160.539	0	1789.82	1348.83	235.211	0	3.50986	0	0	0	2899.43	547.324	219.459	382.733	116.242	0	117.125	84.4228	0	30.0971	67.8186	161.252	250.952	2163.14	1919.53	414.297	438.212	76.7473	78.4862	271.849	2.02882	2.99098	3.57977	5.14149	176.327	212.88	266.332
dme-mir-2279	12.5045	43.7809	176.866	35.3832	0	39.1834	0	0	80.2697	0	18.6996	0	7.35035	8.05292	0	438.804	0	0.486059	22.8301	19.2044	31.3512	40.6253	54.5625	0	11.1547	8.7334	270.578	30.0971	5.65155	0	20.9126	14.9818	5.53178	0	48.6902	19.8974	17.8378	10.0685	11.1585	11.4654	9.66537	7.71223	58.7758	23.1391	11.3817
dme-mir-2280	0	0	0	0	0	0	0	0	0	0	0	0	7.35035	0	0	0	0	0	0	0	0	0	0	0	0	0	0	0	0	0	0	0	0	0	0	0	0	0	7.10086	4.98497	4.29572	3.85612	11.7552	0	0
dme-mir-2281	0	0	0	0	0	0	0	0	0	0	0	0	0	0	0	0	0	0	0	0	0	0	0	0	0	0	0	0	0	0	0	0	0	0	0	0	0	0	2.02882	1.99399	2.50584	5.14149	0	0	0
dme-mir-2282	0	0	0	0	0	0	0	0	0	0	2.67137	0	0	0	0	0	0	0	0	0	0	0	0	0	0	5.82226	0	0	0	0	0	0	0	0	0	5.68498	0	0	1.01441	1.99399	3.22179	1.28537	0	0	0
dme-mir-2283	0	0	0	0	0	0	0	0	0	0	0	0	0	0	3.50986	11.2514	0	0	0	0	0	0	0	0	0	0	0	0	0	0	0	0	0	0	0	0	0	0	0	0	1.07393	3.85612	0	0	0
dme-mir-2489	0	0	0	0	0	0	0	0	80.2697	0	2.67137	0	0	0	0	0	23.5766	17.9842	0	0	10.4504	6.41452	0	0	5.57737	0	0	0	0	14.6593	0	11.5244	11.4587	0	0	2.84249	0	10.0685	6.08645	5.48346	6.80156	10.283	0	0	5.69085
dme-mir-2490	0	0	0	0	0	0	0	0	0	0	0	0	7.35035	0	0	22.5028	0	0	0	0	0	0	7.11685	0	16.7321	14.5557	0	0	0	0	20.9126	0	0	75.3267	0	0	0	0	0	0	0	0	0	0	0
dme-mir-2491	0	0	0	0	47.2992	0	0	0	0	0	0	0	0	4.02646	0	0	0	0	0	0	0	4.27635	18.9783	0	0	11.6445	0	7.52428	2.82578	0	0	1.15244	0	0	48.6902	2.84249	0	0	0	0	0	0	0	0	0
dme-mir-2492	0	0	0	0	0	0	0	0	0	0	0	0	0	0	0	0	0	0	0	0	0	0	7.11685	0	19.5208	0	0	0	0	0	0	0	0	0	0	2.84249	0	0	0	0	0	0	0	0	0
dme-mir-2493	0	0	0	0	0	0	0	0	0	0	0	0	0	0	0	0	0	0.972119	0	0	0	10.6909	0	0	0	0	0	0	0	0	0	5.76222	0	0	0	14.2125	0	0	0	0	0	0	0	4.62782	3.41451
dme-mir-2494	0	218.905	0	0	0	0	0	0	80.2697	0	5.34274	0	0	0	0	0	0	0	0	76.8175	240.359	91.9414	2.37228	0	0	2.91113	0	52.67	16.9547	0	41.8253	1.15244	5.53178	0	0	31.2674	23.1891	0	0	0	0	0	0	300.808	170.726
dme-mir-2495	0	0	0	0	0	0	0	0	0	0	5.34274	0	0	0	0	0	0	0	0	0	0	0	0	0	2.78868	0	0	0	0	0	0	1.15244	0	0	0	2.84249	0	0	0	0	0	0	0	2.31391	1.13817
dme-mir-2496	0	0	0	0	0	0	0	0	0	0	0	0	0	0	0	0	0	0	0	0	0	0	0	0	33.4642	0	0	0	0	0	0	1.15244	2.76589	0	0	0	0	0	0	0	0	0	0	0	1.13817
dme-mir-2497	0	0	0	0	0	0	0	0	0	47.533	2.67137	0	0	4.02646	0	0	0	0.486059	0	0	10.4504	8.55269	2.37228	0	25.0982	11.6445	0	0	0	0	0	3.45733	4.3464	37.6634	0	5.68498	7.13511	0	5.07204	5.98196	5.72763	7.71223	0	4.62782	0
dme-mir-2498	0	87.5618	0	35.3832	0	0	0	719.498	0	0	0	0	220.51	0	129.865	0	0	0	0	19.2044	0	27.7962	0	0	0	0	0	0	5.65155	14.6593	0	1.15244	0	0	0	5.68498	3.56756	10.0685	0	0	0.357977	0	246.858	0	18.2107
dme-mir-2499	0	0	0	0	0	0	0	411.142	0	0	0	0	147.007	0	17.5493	0	0	0	0	9.60218	0	6.41452	7.11685	0	30.6755	14.5557	0	15.0486	0	0	0	1.15244	0	0	0	0	1.78378	0	0	0	0.357977	0	58.7758	2.31391	9.10536
dme-mir-2500	0	0	0	0	0	0	0	0	80.2697	0	10.6855	0	14.7007	0	0	0	0	2.91636	5.70753	19.2044	0	0	56.9348	45.3005	78.0832	5.82226	38.6541	7.52428	5.65155	0	20.9126	12.6769	5.13665	0	0	22.7399	8.91889	0	12.1729	10.9669	10.7393	11.5683	0	9.25564	3.41451
dme-mir-2501	0	0	0	35.3832	0	0	0	0	0	0	0	0	0	8.05292	0	0	23.5766	1.94424	0	0	10.4504	0	23.7228	0	13.9434	8.7334	0	0	2.82578	0	0	0	0	0	0	2.84249	7.13511	10.0685	7.10086	7.47745	6.08561	5.14149	11.7552	2.31391	3.41451
dme-mir-252	51806.3	27669.5	1945.53	353.832	8135.46	27350	17070	10946.7	32589.5	43825.5	37492.7	18305.6	11694.4	76.5028	3313.3	281.284	1556.05	240.599	34102.5	22641.9	16417.6	13504.7	2047.28	996.612	9685.1	9673.69	38.6541	18848.3	21591.8	23821.4	23464	33145.4	59210.9	19509.6	23566.1	52677.1	38320.9	25110.8	12.1729	14.9549	15.035	11.5683	17609.2	14556.8	26198.4
dme-mir-2535b	37.5136	0	0	0	0	39.1834	0	0	0	47.533	24.0423	0	22.051	4.02646	7.01971	0	0	0.972119	51.3678	9.60218	0	14.9672	9.48913	9.0601	30.6755	17.4668	0	22.5729	31.0835	0	0	40.3355	47.4152	0	0	5.68498	39.2431	0	0	0.498497	0.357977	0	11.7552	9.25564	13.658
dme-mir-263a	5101.85	10157.2	176.866	884.58	9743.64	14850.5	19973.6	5807.38	24161.2	332.731	2281.35	2376.52	2807.83	14684.5	831.836	4084.25	2558.06	251.293	1803.58	4407.4	4587.73	2807.42	1124.46	1078.15	9049.28	9277.78	541.157	20360.7	14352.1	14292.8	16876.5	3635.96	3180.38	8888.55	3749.15	13319.9	14457.5	5678.61	86.2247	95.2129	89.8522	120.825	7946.49	6377.13	5954.91
dme-mir-263b	1663.1	525.371	0	106.15	1702.77	2037.54	439.947	205.571	1123.78	0	1303.63	64.2302	124.956	0	45.6281	45.0055	294.707	2.4303	1329.86	787.379	909.186	472.536	64.0516	81.5409	2643.67	2113.48	0	451.457	378.654	1773.78	1798.49	1979.9	1532.7	1581.86	1071.19	943.707	720.646	2033.83	0	0	0	1.28537	94.0413	622.442	416.57
dme-mir-274	8603.12	2714.42	0	0	0	0	351.958	0	80.2697	47.533	7616.07	10533.8	7.35035	24.1588	3.50986	0	742.662	1.94424	6968.9	2352.53	1557.11	880.927	99.6359	0	2.78868	34.9336	0	7.52428	8.47733	1026.15	376.427	5268.97	6182.55	112.99	0	113.7	94.5402	50.3423	0	0	0	1.28537	35.2655	1471.65	3240.37
dme-mir-275	587.713	1926.36	5305.98	2547.59	2932.55	783.668	3959.52	3803.06	4655.64	1901.32	320.564	0	3947.14	26264.6	2011.15	3949.23	2581.63	9662.37	376.697	1123.46	2393.14	2390.48	1451.84	1748.6	1787.55	3106.18	3942.71	3295.64	3597.21	2374.81	4266.18	534.734	414.488	1318.22	1071.19	3098.32	6492.95	483.286	21960.9	20082.9	20996.1	8628.7	5689.5	1492.47	648.757
dme-mir-276a	87206.6	68385.8	2431.91	2565.28	21355.6	56463.3	73955.1	100704	81794.8	27569.2	96687.5	235757	105437	8254.25	7821.71	74360.4	186715	3950.2	114853	78301	58120	46783.2	7961.38	4579.88	20906.8	24507.4	0	80329.3	67163.1	146183	131697	76913	91208.1	27927.4	20376.9	85866	81156.5	50568.9	8789.34	8736.41	8755.75	7654.39	35265.5	55370.7	89261
dme-mir-276b	21732.9	13178.1	840.113	760.739	5983.35	8973	17289.9	23152.4	20870.1	4848.37	21688.8	29449.5	23885	2613.17	219.366	69736	184381	671.248	22801.6	20275	14458.1	12516.9	2495.64	765.579	10443.6	7756.71	0	29803.7	23798.7	17913.7	33115.1	22541.8	24277.2	8417.76	8252.99	23072.5	22932.2	4868.1	618.282	649.791	635.767	853.487	33267.1	12269.5	12428.8
dme-mir-277	40102	91020.5	707.464	212.299	472.992	9247.29	8798.94	1593.18	5137.26	11312.9	37196.1	77268.9	1822.89	350.302	32652.2	1248.9	3949.07	518.139	24867.7	87351	67541	69824.2	8004.08	715.748	209.151	678.294	927.698	6726.71	5840.88	5218.72	5332.72	25248.9	30099.2	12993.9	7887.82	3590.07	6291.38	8558.2	3065.54	3043.32	3023.47	3150.45	3644.1	60559.6	98646.4
dme-mir-278	11441.6	6085.55	88.433	0	47.2992	1097.14	8798.94	4573.95	8348.05	95.0661	8895.66	19911.4	7526.76	479.149	8083.2	33.7541	153.248	13.6097	7351.3	7816.18	9374.02	4975.53	559.859	181.202	39.0416	52.4004	0	12385	16013.7	13134.7	13405	9463.87	10059.1	4067.64	4771.64	6429.72	7176.14	1651.23	12973.3	13766.5	14624.1	8582.43	376.165	8688.73	9771.19
dme-mir-279	9928.6	12390	22019.8	10190.4	11446.4	16927.2	21997.4	24000.4	24402	44490.9	9288.35	1669.99	21492.4	2484.33	5275.31	1968.99	1002	2932.4	11569.2	13471.9	20984.4	15544.5	10867.4	19787.3	13246.3	7790.19	32720.7	12257.1	19876.5	25727.1	21372.7	7403.3	6547.25	16797.9	8812.93	22774	19885.6	18455.5	77786.9	77159.3	78381.9	60681.1	20877.2	22477.3	8387.18
dme-mir-280	0	0	0	0	0	0	0	0	0	0	0	0	0	0	0	0	0	0	0	0	0	0	0	0	0	0	0	0	0	0	0	0	0.395127	0	0	0	0	0	0	0	0	0	0	0	0
dme-mir-281-1	156.307	3940.28	530.598	229.991	141.898	1939.58	2595.69	282.66	2287.69	142.599	130.897	128.46	220.51	1179.75	136.884	793.222	318.284	143.874	68.4904	3884.08	2873.86	2796.73	455.478	375.994	285.84	275.102	19.327	2768.94	2830.02	1048.14	1212.93	126.769	145.999	3427.37	1801.54	1189.58	1538.51	1978.45	77.6023	81.7535	82.5137	75.1943	129.307	2957.18	4244.24
dme-mir-281-2	256.343	5691.52	1238.06	619.206	425.693	3898.75	4003.52	334.053	3572	190.132	181.653	128.46	271.963	1622.66	175.493	1007	306.495	242.058	91.3206	4767.48	3887.55	4049.7	811.321	602.497	600.962	513.815	57.9811	3747.09	3578.85	1253.37	1631.18	178.629	231.347	5159.88	2872.72	1968.43	2751.48	2592.63	170.928	189.927	193.844	205.017	164.572	3859.6	5597.52
dme-mir-282	3351.21	5209.93	33250.8	19531.5	5155.61	2076.72	80246.4	29756.4	97768.5	33463.3	2302.72	321.151	28026.9	13899.3	37653.7	13287.9	23340.8	3613.37	3093.48	4839.5	8099.07	20470.9	19042.3	31357	6193.67	9245.75	13490.3	94399.7	86850.2	100402	113451	3294.84	2380.24	1996.16	3992.6	162224	140647	3070.88	40956.7	40852.8	41163.8	38085.6	54990.7	8269.91	5038.68
dme-mir-283	75.0272	612.933	530.598	566.131	2175.76	1332.24	791.905	565.32	1043.51	332.731	42.7419	0	213.16	539.546	1210.9	1226.4	70.7297	26.7333	28.5377	220.85	376.215	446.878	455.478	244.623	1784.76	1871.86	0	744.904	531.246	278.527	230.039	49.5551	73.4936	640.277	827.734	281.407	606.484	594.039	1787.39	1866.87	1811.36	2534.75	364.41	349.4	202.594
dme-mir-284	7615.26	1225.87	0	0	47.2992	1175.5	2551.69	256.964	3210.79	47.533	6459.37	3147.28	698.283	92.6086	52.6478	90.011	82.518	0.486059	6626.45	2496.57	1640.71	1310.7	185.038	0	69.7171	75.6894	0	6395.64	4809.47	2814.59	2404.95	10322.4	6410.14	3540.36	1801.54	2896.5	3257.18	946.436	2.02882	0.996994	0.715954	2.57074	799.351	1823.36	2453.9
dme-mir-285	38213.9	700.495	0	0	94.5984	78.3668	615.926	51.3927	1123.78	0	41550.5	12717.6	66.1531	0	0	0	424.378	0.972119	32932.5	614.54	1045.04	404.115	149.454	0	22.3095	20.3779	0	45.1457	79.1217	3694.15	5981.01	25516.3	34253.9	489.624	48.6902	753.26	731.349	90.6162	55.7925	55.8316	58.7082	42.4173	399.676	733.509	368.767
dme-mir-286	275.1	218.905	67916.5	112059	94314.6	21981.9	791.905	51.3927	240.809	47.533	307.207	0	58.8028	0	0	0	129.671	1.94424	28.5377	9.60218	94.0537	12375.7	94983.8	138040	56038.6	67905.1	908.371	105.34	62.1671	381.142	250.952	135.988	280.935	10206.8	9494.6	210.344	228.324	21103.5	6.08645	4.98497	5.01168	2.57074	0	37.0226	11.3817
dme-mir-287	0	0	0	0	0	0	0	0	0	0	0	0	0	0	0	0	0	0	5.70753	0	0	0	0	0	0	0	0	0	0	0	0	0	1.18538	0	0	5.68498	5.35133	0	0	0	0	0	0	0	0
dme-mir-288	0	0	0	0	0	0	0	0	0	0	0	0	0	0	0	0	0	0	5.70753	0	0	0	0	0	0	0	0	0	0	0	0	1.15244	1.18538	0	0	2.84249	0	0	0	0	0	0	0	0	0
dme-mir-2a-1	9593.06	6377.42	11717.4	11192.9	22011.5	18781.9	8534.98	12085.9	9097.23	15606.7	5688.5	1188.26	9237.92	23534.8	23405	7416.91	13336.5	40231.8	12690.5	4168.95	4662.63	6680.15	10115.6	15141.5	24100.2	25910.2	10987.4	5569.35	4315.15	4373.36	7030.13	6839.87	8770.17	21991.6	36227.2	8763.59	10182.9	18660.2	13582.4	13433.6	13584.8	9819.43	5295.7	3928.63	5027.56
dme-mir-2a-2	20859.6	13820.2	20560.7	22940.1	47269.3	35199.8	16014.1	25448	15278	25826.3	11413.2	2215.94	22167.2	54671.4	24770.3	21059.2	32798.9	52060.1	17399.2	6953.58	9840.81	14478.1	24529.6	32093	57578.3	60967.5	28671.7	12213.3	10531.9	14121.8	15102.4	14368.8	16711.4	44420.2	71138.1	17262.6	20737.5	33853.5	16573.8	16469.2	16623.9	12954.4	28406.4	10084.8	10632.5
dme-mir-2b-1	5989.67	3436.8	7870.53	7961.22	20797.5	10520.7	6819.18	9481.96	5779.42	16921.8	4326.55	224.806	10079.5	17127.4	10282.8	4699.7	5068.96	16829.6	5092.83	2582.99	4190.62	3651.79	6426.75	7885.92	21104.2	21667.3	18814.9	5213.2	4635.4	7432.27	7873.6	3984.11	5010.6	8451.66	15176.7	7415.78	7409.46	11437.8	11506.5	11342.9	11453.1	8892.46	16269.1	3742.75	3808.77
dme-mir-2b-2	6114.72	3611.93	9197.03	9553.46	23446.2	11186.9	7435.11	10612.6	6261.04	18062.6	4347.92	481.727	10145.7	18146.1	10300.4	5099.12	8994.46	16802.4	5178.45	2717.42	4310.8	4049.49	7373.29	8338.92	23042.3	22521.7	19414	5311.02	4649.53	7256.36	7539	3961.07	5095.56	8734.13	15420.2	7717.08	7493.29	11447.8	11189	11085.9	11207.4	8775.49	15857.7	3915.14	3898.12
dme-mir-2c	1421.35	248.092	353.732	1462.51	5291.21	3108.55	615.926	1781.62	588.645	491.175	1044.33	385.381	1417.15	78.6502	431.244	58.5072	27.506	33.9917	1732.05	649.748	435.434	559.631	1002.53	1365.66	3508.54	3974.86	57.9811	834.694	429.706	488.644	515.845	986.031	1203.29	2877.48	5041.06	628.38	596.02	2309.03	352.947	333.594	342.202	246.62	623.024	276.127	415.129
dme-mir-3	100.036	0	43066.9	72464.8	21615.7	1097.14	87.9894	51.3927	0	47.533	240.423	0	7.35035	12.0794	28.0788	22.5028	235.766	7.29089	17.1226	0	10.4504	7430.15	68139.1	89187.7	21355.7	21883	8291.3	15.0486	11.3031	234.549	41.8253	36.8782	203.095	527.287	486.902	73.9048	46.3782	1349.17	0	1.49549	1.43191	0	0	27.7669	14.7962
dme-mir-303	0	43.7809	0	35.3832	0	39.1834	175.979	2775.21	0	47.533	5.34274	0	2418.26	265.746	347.476	33.7541	0	0.486059	5.70753	182.441	10.4504	147.534	23.7228	18.1202	2.78868	2.91113	0	52.67	110.205	102.615	0	4.60978	10.2733	37.6634	0	39.7949	49.9458	30.2054	20.2882	15.4534	16.109	7.71223	4126.06	9.25564	116.093
dme-mir-304	62.5227	1400.99	0	70.7664	141.898	431.018	439.947	668.106	802.697	47.533	53.4274	256.921	470.422	2975.56	1895.32	6154.5	365.437	42.2872	85.613	835.39	679.277	883.065	173.177	45.3005	337.431	262.002	0	406.311	305.184	146.593	167.301	79.5186	117.748	451.96	535.593	207.502	604.701	412.807	8581.9	8358.79	8277.86	8354.92	23.5103	687.231	900.293
dme-mir-305	22883.3	29333.2	62964.3	27740.4	12912.7	5838.33	57985	43169.9	66543.6	16018.6	11182.3	26976.7	16817.6	10750.7	62924.7	6852.09	1178.83	1028.99	12505.2	15008.2	14996.3	10964.6	23957.7	39339	8764.84	14608.1	12176	44197.6	36257.5	18265.5	23547.6	11992.3	14396.8	9528.83	6719.25	25272.6	34437.6	2315.75	49754.7	51159.7	50575	63209.4	38780.3	15720.7	14924.8
dme-mir-306	1000.36	1488.55	8843.3	9022.72	7378.68	2233.45	3431.59	8685.37	3371.33	6512.03	619.757	321.151	5968.48	3949.96	3232.58	1923.99	612.991	653.264	907.498	902.605	1881.07	3371.9	6815.57	9884.57	5655.45	6908.12	96.6352	2994.67	3362.67	3313.01	3617.88	791.729	855.054	1657.19	2288.44	2484.34	3176.91	1671.37	76354.5	75172.8	76333.5	64744.2	82.2861	1895.09	496.242
dme-mir-307a	7827.84	1269.65	88.433	35.3832	141.898	1057.95	3431.59	3751.67	3612.14	2519.25	6552.87	834.993	4829.18	986.483	140.394	135.017	860.545	1007.11	7436.92	950.616	1421.26	658.557	73.5407	99.6612	147.8	165.935	57.9811	2791.51	2031.73	8561.04	5416.37	5494.85	7449.33	3239.05	3943.91	7455.86	6036.3	1318.97	620.818	637.079	626.459	582.273	2468.58	1242.57	1394.26
dme-mir-307b	12.5045	0	0	0	0	0	0	0	0	0	18.6996	0	0	0	0	0	0	0.972119	0	0	20.9008	0	0	0	0	0	0	22.5729	36.7351	0	62.7379	3.45733	7.50741	0	0	0	7.13511	0	0	0	0	0	0	6.94173	13.658
dme-mir-308	1700.62	1576.11	7870.53	4175.22	2790.65	940.402	1759.79	2209.89	2006.74	7225.02	993.749	0	1029.05	1228.07	105.296	76059.3	85111.4	280.942	1729.38	1123.46	1912.43	4470.92	8205.72	3769	2732.91	4130.9	115.962	1700.49	1475.06	996.834	1380.23	1242.33	1714.46	2900.08	6378.42	986.345	3569.34	583.971	122175	126199	122769	175386	2139.44	1679.9	746.64
dme-mir-309	37.5136	43.7809	17686.6	22786.8	3358.24	391.834	0	0	0	0	160.282	0	0	0	0	11.2514	82.518	0	5.70753	0	10.4504	2815.97	48017.4	51588.2	7894.77	6518.02	15790.2	22.5729	19.7804	73.2966	62.7379	29.9635	87.7182	188.317	243.451	34.1099	23.1891	432.944	1.01441	1.49549	1.07393	1.28537	0	23.1391	0
dme-mir-310	150.054	1795.02	51556.4	13339.5	4919.12	901.219	263.968	10484.1	561.888	0	146.925	0	9305.54	487.202	11428.1	281.284	0	0	17.1226	768.175	5705.93	12395	13291.9	18763.5	5262.25	4055.21	8987.07	278.399	305.184	249.208	271.864	123.312	170.3	414.297	292.141	275.722	281.837	1097.46	6.08645	6.97895	7.15954	2.57074	4937.17	4833.76	497.381
dme-mir-311	125.045	2101.48	18040.3	8845.8	2696.06	626.935	0	4214.2	240.809	0	96.1693	0	4094.14	950.245	12014.2	1035.13	11.7883	0.486059	22.8301	374.485	5611.87	4083.91	7071.77	13889.1	3681.06	2992.64	7073.69	120.389	155.418	73.2966	125.476	54.1649	51.7616	225.98	48.6902	198.974	151.621	473.218	3.04323	2.99098	2.50584	3.85612	2127.68	3757.79	272.023
dme-mir-312	100.036	1926.36	20870.2	13941	8182.76	1293.05	175.979	4214.2	160.539	0	74.7983	0	5512.76	5826.29	4945.39	5625.69	176.824	2.91636	11.4151	268.861	5873.13	4293.45	11159.2	10600.3	9057.65	8360.77	27850.3	173.059	138.463	131.934	104.563	89.8906	58.0836	414.297	535.593	201.817	219.405	1459.93	1.01441	1.49549	1.07393	0	9909.6	4396.43	358.524
dme-mir-313	25.0091	875.618	11850	6970.49	3689.34	431.018	0	2209.89	0	0	48.0846	0	3425.26	2464.19	1207.39	765.094	47.1531	0	5.70753	86.4196	2696.21	3765.32	8900.8	8172.21	3365.94	3569.05	193.27	90.2914	96.0764	102.615	41.8253	33.4209	56.108	602.614	486.902	25.5824	42.8107	815.546	1.01441	0.498497	0.715954	1.28537	2809.48	2026.98	105.85
dme-mir-314	0	1663.67	0	0	0	3017.12	2727.67	3237.74	1364.59	0	8.0141	0	2249.21	64.4234	73.707	22.5028	94.3063	0	0	989.025	1222.7	1086.19	99.6359	9.0601	22.3095	55.3115	0	3092.48	2280.4	395.802	230.039	3.45733	12.2489	1355.88	1898.92	227.399	1428.81	2768.83	0	0	0.357977	2.57074	270.369	1610.48	1473.93
dme-mir-315	837.804	0	0	0	1466.28	2468.56	1671.8	9713.23	1204.05	0	328.578	1348.83	4094.14	0	0	843.853	94.3063	2.91636	251.132	9.60218	31.3512	38.4871	21.3505	27.1803	1472.43	1196.48	19.327	240.777	214.759	219.89	20.9126	288.111	576.095	1807.84	4041.29	477.539	713.511	2094.24	21.3026	20.9369	20.7627	12.8537	787.596	13.8835	14.7962
dme-mir-316	162.559	1751.24	88.433	0	662.189	3291.41	1583.81	205.571	1525.12	0	422.076	385.381	176.408	1332.76	35.0986	675.083	23.5766	0	342.452	1459.53	1839.27	622.208	54.5625	63.4207	1246.54	917.007	0	1422.09	1017.28	864.9	711.029	235.099	252.881	2071.49	681.663	582.711	815.186	3584.37	0	0	0	0	434.941	1737.75	2041.88
dme-mir-317	46879.5	23729.3	795.897	283.066	283.795	666.118	12230.5	20248.7	10996.9	19203.3	42536.2	12781.8	23726.9	2093.76	14839.7	765.094	1367.44	1300.21	56127.9	37592.5	23388	22707.4	1819.54	271.803	47.4076	165.935	715.1	17260.7	19619.4	5321.33	5855.54	65213.4	41488.3	4519.6	1850.23	5716.25	11796.1	1198.15	9498.92	9295.47	9490.32	6046.39	44716.6	24987.9	31790.2
dme-mir-318	37.5136	19000.9	0	0	0	78.3668	0	0	0	47.533	42.7419	0	58.8028	72927.3	66.6873	92553.8	3406.81	299.413	22.8301	278.463	39168.1	66.2834	4.74456	0	13.9434	2.91113	0	30.0971	53.6898	14.6593	20.9126	16.1342	4.74152	37.6634	0	2.84249	12.4864	70.4793	291.135	320.035	327.191	343.194	0	53729	89.9155
dme-mir-31a	2125.77	3458.69	0	70.7664	2837.95	7170.57	4663.44	1387.6	4174.02	95.0661	1763.1	1220.37	2190.4	3551.34	59.6675	1372.67	495.108	13.1236	1609.52	4359.39	4451.88	3634.89	365.331	117.781	3352	3697.14	38.6541	4574.77	4947.94	6508.74	8323.23	2300.28	1385.31	7720.99	7546.99	4425.76	4209.72	6816.35	0	0	0	2.57074	2186.46	4278.42	4683.57
dme-mir-31b	25.0091	1926.36	530.598	353.832	756.787	2742.84	2111.75	1336.21	2648.9	0	32.0564	64.2302	1911.09	688.525	28.0788	67.5083	35.3648	0.972119	11.4151	1478.74	1013.69	1992.78	569.348	525.486	593.99	640.449	0	3175.25	3167.7	1172.75	1484.8	24.2013	32.7955	5159.88	4674.26	1213.74	2045.99	2386.23	0	0.498497	0.715954	0	552.493	1233.31	1344.18
dme-mir-33	1375.5	1488.55	1414.93	707.664	331.095	626.935	1671.8	976.462	561.888	5276.17	531.602	963.453	889.392	8379.07	526.478	36780.8	34398.2	7433.79	804.762	1219.48	1348.1	1126.82	1143.44	561.726	256.559	395.914	618.465	2024.03	1777.41	806.262	1212.93	1737.89	1215.41	1883.17	827.734	963.605	1707.08	422.876	30225.3	31624.1	31067.4	40931.4	129.307	1432.31	1107.44
dme-mir-34	130110	94873.3	1503.36	495.365	662.189	2703.66	21645.4	29653.6	23197.9	43682.9	133464	26591.3	37891	13166.5	15938.3	933.864	16633.3	3890.9	138665	108044	98850.5	69107.9	5904.61	1839.2	1087.59	940.296	1082.31	17569.2	30600.3	4940.19	4538.04	186908	184894	15103	6475.8	6927.15	9462.94	3685.06	10637.1	10293.5	10394.9	7871.62	44222.9	107220	131571
dme-mir-3641	12.5045	0	0	0	0	0	87.9894	0	0	0	2.67137	0	0	4.02646	0	0	11.7883	0	0	0	10.4504	0	0	0	0	0	0	15.0486	2.82578	0	0	1.15244	0	0	0	2.84249	3.56756	0	0	2.99098	2.50584	1.28537	0	4.62782	5.69085
dme-mir-3642	0	0	0	0	0	0	0	0	0	0	0	0	0	0	3.50986	0	0	0.972119	0	0	0	0	0	0	5.57737	0	0	0	2.82578	0	0	0	1.58051	0	0	0	0	0	0	0	0	0	0	0	1.13817
dme-mir-3643	0	0	0	0	0	0	0	0	0	0	0	0	0	0	0	0	0	0	0	0	20.9008	0	0	0	0	0	0	0	0	0	0	0	0	0	0	0	0	0	0	1.49549	1.07393	2.57074	0	0	0
dme-mir-3644	0	0	0	0	0	0	0	0	0	0	0	0	0	0	0	0	0	0	0	0	0	0	0	0	0	0	0	0	0	0	0	0	0	0	0	0	0	0	2.02882	1.49549	1.43191	0	0	0	0
dme-mir-3645	0	0	0	0	0	0	0	0	0	0	0	0	0	4.02646	0	0	0	0.486059	0	9.60218	0	0	0	0	0	0	0	0	0	0	0	3.45733	0	0	48.6902	2.84249	0	0	0	0.498497	0.357977	0	0	2.31391	0
dme-mir-375	50.0181	3414.91	88.433	0	283.795	1880.8	8183.02	2518.24	6341.31	0	56.0987	64.2302	1646.48	0	31.5887	11.2514	82.518	0.486059	51.3678	1920.44	1410.81	1077.64	85.4022	27.1803	582.835	413.381	0	2129.37	2331.27	1715.14	1108.37	43.7929	45.8347	903.921	194.761	2643.52	2618.59	2114.38	8.11527	6.48046	5.36965	7.71223	293.879	1666.01	3016.15
dme-mir-4	112.541	87.5618	28829.1	44724.4	21379.2	6700.36	0	0	0	0	112.197	0	7.35035	0	0	0	47.1531	0	11.4151	0	10.4504	7400.22	63999.4	58428.6	27429.5	32744.4	9586.21	45.1457	16.9547	234.549	41.8253	33.4209	96.4109	2335.13	1898.92	71.0623	57.0809	2950.06	7.10086	5.48346	4.29572	7.71223	23.5103	4.62782	4.55268
dme-mir-4909	0	0	0	0	0	0	0	51.3927	0	0	0	0	0	0	0	0	0	0	0	0	0	0	0	0	0	0	0	0	0	0	0	0	0	0	0	0	0	0	0	0	0	0	0	2.31391	0
dme-mir-4910	0	0	0	0	0	0	0	0	0	0	0	0	0	8.05292	0	22.5028	223.977	0.486059	0	0	0	0	2.37228	63.4207	0	2.91113	0	0	0	0	0	1.15244	0	0	0	2.84249	0	0	4.05763	3.48948	3.22179	2.57074	0	0	0
dme-mir-4911	0	0	0	0	0	0	0	0	0	0	0	0	0	0	0	0	0	0	0	0	0	0	0	0	0	0	0	0	2.82578	0	0	0	0.790254	0	0	0	0	0	0	0	0	0	0	0	0
dme-mir-4912	0	0	0	0	0	0	0	0	0	0	0	0	0	0	0	0	0	0	0	0	0	0	0	0	5.57737	0	0	0	0	0	0	0	0	0	0	2.84249	0	0	0	0	0	0	0	0	0
dme-mir-4913	0	0	0	0	0	0	0	0	0	0	0	0	7.35035	4.02646	0	0	23.5766	0	0	0	10.4504	0	0	0	0	0	0	0	2.82578	0	0	2.30489	2.37076	0	0	0	0	0	0	0.498497	0.357977	0	0	4.62782	0
dme-mir-4914	0	0	0	0	0	0	0	0	0	0	2.67137	0	0	0	0	0	0	0	5.70753	0	0	0	2.37228	0	0	0	0	0	0	0	0	0	0	0	0	0	0	0	2.02882	1.99399	1.43191	0	0	0	1.13817
dme-mir-4915	0	0	0	0	0	0	0	0	0	0	0	0	0	0	0	0	0	0	0	0	0	0	4.74456	0	0	0	0	0	0	0	0	0	0	37.6634	0	0	0	0	0	0	0.357977	0	0	0	1.13817
dme-mir-4917	0	0	0	0	0	0	0	0	0	0	0	0	0	8.05292	0	33.7541	0	0	0	0	0	2.13817	7.11685	0	5.57737	14.5557	57.9811	0	0	0	0	0	0	0	0	0	0	0	0	0	0	0	0	2.31391	0
dme-mir-4918	0	0	0	35.3832	0	0	0	0	0	47.533	2.67137	0	7.35035	0	0	0	0	0	0	0	0	6.41452	40.3288	18.1202	0	5.82226	0	7.52428	0	0	20.9126	1.15244	1.18538	0	0	2.84249	0	0	0	0	0	0	0	4.62782	0
dme-mir-4919	0	0	0	0	0	0	0	0	80.2697	0	0	0	0	0	0	0	0	0.486059	0	9.60218	20.9008	2.13817	0	0	0	8.7334	0	15.0486	19.7804	0	0	1.15244	0	0	0	11.37	14.2702	10.0685	1.01441	0.996994	0.715954	0	0	4.62782	10.2435
dme-mir-4939	0	0	0	0	0	0	0	0	0	0	0	0	0	0	0	0	0	0	0	0	0	0	0	0	0	0	0	0	0	0	0	0	0	0	0	0	0	0	0	0	0	0	0	0	2.27634
dme-mir-4940	12.5045	0	0	0	0	0	0	0	0	0	0	0	22.051	0	0	0	0	0	0	0	0	0	0	0	0	0	0	0	0	0	0	3.45733	1.97563	0	0	0	0	0	0	0	0	0	0	2.31391	2.27634
dme-mir-4941	0	0	0	0	0	0	0	0	0	0	0	0	0	0	0	0	0	1.45818	0	0	0	0	0	0	0	11.6445	0	0	0	0	0	1.15244	0	0	0	0	0	0	0	0	0	1.28537	0	0	0
dme-mir-4942	0	0	0	0	0	0	0	0	0	0	0	0	0	4.02646	0	0	0	1.45818	0	9.60218	0	0	0	0	0	2.91113	0	0	0	0	0	0	0	0	0	0	0	0	1.01441	0.498497	0.357977	0	0	0	0
dme-mir-4943	0	0	0	0	0	0	0	0	0	0	5.34274	0	0	0	7.01971	0	0	12.1515	0	0	0	0	2.37228	0	0	0	0	0	2.82578	0	0	1.15244	5.53178	0	0	0	0	0	0	0	0.357977	1.28537	0	0	3.41451
dme-mir-4945	0	43.7809	0	0	0	0	0	0	0	0	0	0	0	0	0	0	0	0	0	0	0	0	0	0	0	0	0	0	0	0	0	0	0	0	0	0	0	0	0	0	0	0	0	0	0
dme-mir-4947	0	0	0	0	0	39.1834	0	0	0	0	0	0	0	0	0	0	0	0	0	0	0	0	0	0	0	0	0	0	0	0	0	2.30489	0	0	0	0	0	0	0	0	0	0	0	0	1.13817
dme-mir-4948	0	0	0	0	0	0	0	0	0	0	0	0	0	0	0	0	0	0.486059	0	0	0	0	0	0	22.3095	0	0	7.52428	0	0	0	0	3.16101	0	0	0	0	0	5.07204	2.49248	2.86381	2.57074	0	0	0
dme-mir-4949	0	0	0	0	0	39.1834	87.9894	51.3927	0	0	8.0141	0	7.35035	12.0794	0	0	47.1531	0.486059	5.70753	9.60218	10.4504	6.41452	0	18.1202	13.9434	5.82226	0	15.0486	16.9547	14.6593	0	6.91466	7.50741	37.6634	0	5.68498	12.4864	0	1.01441	1.49549	1.43191	0	0	6.94173	12.5199
dme-mir-4950	0	0	0	35.3832	0	0	0	0	0	0	0	0	0	8.05292	3.50986	0	0	0.486059	0	0	0	0	0	0	0	0	0	0	0	0	0	0	0	0	0	0	0	0	0	0	0	1.28537	23.5103	0	1.13817
dme-mir-4951	12.5045	0	0	0	0	39.1834	0	0	0	0	13.3568	0	36.7517	8.05292	7.01971	33.7541	23.5766	1.45818	28.5377	9.60218	10.4504	19.2436	2.37228	9.0601	2.78868	20.3779	0	0	16.9547	14.6593	0	28.8111	26.4735	37.6634	97.3805	25.5824	24.9729	80.5477	1.01441	0.996994	1.43191	2.57074	0	23.1391	22.7634
dme-mir-4952	12.5045	0	0	0	0	0	0	0	0	0	2.67137	0	7.35035	0	0	0	0	0	0	0	0	0	0	0	0	0	0	7.52428	14.1289	0	0	9.21955	20.9417	0	0	0	3.56756	0	0	0	0	0	0	0	2.27634
dme-mir-4953	0	0	0	0	0	0	0	0	0	0	0	0	0	0	0	0	0	0.486059	0	0	0	0	0	0	0	0	0	0	0	0	0	0	0	0	0	0	0	0	0	0	0	1.28537	0	0	0
dme-mir-4954	0	0	0	0	0	0	0	0	0	0	0	0	0	4.02646	0	0	0	0.486059	0	0	0	0	0	0	0	0	0	0	0	0	0	0	0	37.6634	0	0	0	0	0	0	0	0	0	0	0
dme-mir-4955	0	0	0	0	0	0	0	51.3927	0	0	2.67137	0	22.051	0	0	0	0	0	5.70753	0	10.4504	19.2436	0	0	0	0	0	37.6214	16.9547	14.6593	41.8253	3.45733	6.32203	37.6634	48.6902	14.2125	10.7027	30.2054	5.07204	6.97895	9.3074	6.42686	0	9.25564	10.2435
dme-mir-4956	0	0	0	0	0	0	0	0	0	0	0	0	0	4.02646	0	0	0	0	0	0	0	0	0	0	0	0	0	0	0	0	0	1.15244	0	0	0	2.84249	0	0	2.02882	0.996994	1.07393	0	0	0	0
dme-mir-4957	0	0	0	0	0	0	0	0	0	0	0	0	0	12.0794	0	0	0	0.972119	0	0	0	0	9.48913	0	11.1547	8.7334	0	0	2.82578	0	0	1.15244	1.97563	0	0	0	0	10.0685	2.02882	1.99399	1.78988	2.57074	0	2.31391	0
dme-mir-4958	0	0	0	0	0	0	0	51.3927	0	0	0	0	7.35035	0	0	0	0	0	0	0	20.9008	8.55269	2.37228	0	0	0	0	0	0	0	0	4.60978	2.76589	0	0	0	1.78378	0	0	0	0	0	0	0	1.13817
dme-mir-4959	0	0	0	0	0	0	0	0	0	47.533	0	0	0	0	0	0	0	0	0	0	0	0	0	0	0	0	0	0	0	0	0	1.15244	0	37.6634	0	0	0	0	0	0	0	0	11.7552	0	0
dme-mir-4960	0	0	0	0	0	0	0	0	0	0	5.34274	0	0	0	0	0	0	1.45818	17.1226	0	0	0	0	36.2404	0	0	0	0	0	0	0	6.91466	13.4343	0	0	0	0	0	1.01441	0.498497	0.357977	0	0	0	0
dme-mir-4961	0	0	0	0	0	0	0	0	0	0	2.67137	0	0	8.05292	0	0	11.7883	2.4303	5.70753	0	0	0	0	0	8.36605	5.82226	0	0	0	14.6593	0	1.15244	4.74152	0	0	0	0	10.0685	0	0.996994	1.43191	2.57074	11.7552	0	3.41451
dme-mir-4962	12.5045	0	0	0	0	0	0	0	0	0	0	0	0	0	0	0	0	0	0	0	0	0	0	0	0	0	0	0	0	0	0	2.30489	0	0	0	0	0	0	0	0	0	1.28537	11.7552	2.31391	0
dme-mir-4963	0	0	0	0	0	0	0	0	0	0	0	0	0	0	0	0	0	0	0	0	0	0	0	0	0	0	0	0	0	0	0	0	0	0	0	0	0	0	3.04323	1.99399	1.43191	0	0	0	0
dme-mir-4964	0	0	0	0	0	0	0	0	0	0	0	0	0	0	0	0	0	0	0	0	0	0	0	0	0	0	0	0	0	0	0	0	0	0	0	0	0	10.0685	3.04323	1.49549	1.07393	1.28537	0	2.31391	1.13817
dme-mir-4965	0	0	88.433	0	0	0	0	0	0	0	0	0	0	0	0	0	0	0	0	0	0	0	0	0	0	0	0	0	5.65155	0	0	2.30489	0	0	0	0	0	0	1.01441	0.996994	0.715954	0	0	0	0
dme-mir-4966	0	87.5618	0	0	47.2992	0	87.9894	668.106	0	0	0	0	823.239	0	431.712	0	0	0	0	115.226	0	87.6651	18.9783	0	2.78868	5.82226	0	37.6214	28.2578	14.6593	41.8253	0	0	0	0	8.52748	16.054	20.1369	0	0	0	1.28537	47.0207	2.31391	138.857
dme-mir-4967	0	0	0	0	0	0	0	0	0	0	0	0	0	0	0	0	0	0	0	0	0	2.13817	0	0	0	0	0	0	0	0	0	0	0	0	0	2.84249	0	0	0	0	0	0	0	0	1.13817
dme-mir-4968	0	0	0	0	0	0	0	0	0	0	0	0	0	0	0	11.2514	23.5766	21.3866	0	28.8065	0	21.3817	2.37228	0	0	5.82226	19.327	0	0	14.6593	0	5.76222	11.0636	112.99	97.3805	0	5.35133	0	9.12968	9.47144	11.0973	14.1391	0	6.94173	5.69085
dme-mir-4969	75.0272	0	0	0	0	39.1834	0	51.3927	80.2697	0	24.0423	0	58.8028	0	0	22.5028	35.3648	0	34.2452	19.2044	10.4504	23.5199	21.3505	54.3606	27.8868	32.0225	0	7.52428	22.6062	29.3186	41.8253	29.9635	12.6441	0	0	14.2125	37.4593	120.822	0	1.49549	1.43191	0	11.7552	2.31391	9.10536
dme-mir-4970	0	0	0	0	0	0	0	0	0	0	0	0	0	0	0	0	0	0	0	0	0	0	0	0	0	0	0	0	0	0	0	0	0	0	0	0	0	0	0	0	0.357977	0	0	0	0
dme-mir-4971	0	0	0	0	0	0	0	0	0	0	2.67137	0	0	0	0	0	0	0	5.70753	0	0	0	0	0	0	2.91113	0	0	2.82578	0	0	0	0	0	0	0	0	0	1.01441	0.996994	0.715954	1.28537	0	0	1.13817
dme-mir-4972	0	0	0	0	0	0	0	0	0	0	0	0	0	0	0	0	0	0	0	0	0	0	0	0	0	0	0	0	2.82578	14.6593	0	0	0	0	0	0	0	0	0	0.498497	0.357977	0	0	0	1.13817
dme-mir-4973	0	0	0	0	0	0	0	0	0	0	0	0	0	0	0	0	0	0	17.1226	0	0	0	0	0	0	0	0	0	0	0	0	4.60978	9.08792	0	0	0	0	0	0	0	0	0	0	0	0
dme-mir-4974	0	0	0	0	0	0	0	0	0	0	0	0	0	0	0	0	0	0	0	0	0	0	0	0	0	0	0	0	0	0	0	1.15244	0	0	0	0	0	0	1.01441	0.996994	0.715954	1.28537	0	0	1.13817
dme-mir-4975	0	0	0	0	0	0	0	0	0	0	0	0	0	0	0	0	0	0	5.70753	9.60218	0	0	0	0	0	0	0	0	0	0	0	0	0	0	0	0	0	0	1.01441	1.99399	1.78988	3.85612	0	0	2.27634
dme-mir-4976	0	43.7809	0	0	0	0	0	0	0	0	2.67137	0	0	0	0	0	0	0.486059	0	9.60218	0	17.1054	4.74456	0	0	0	0	0	0	14.6593	20.9126	6.91466	0.790254	0	0	2.84249	30.3242	0	17.2449	54.8346	75.5331	23.1367	0	9.25564	46.665
dme-mir-4977	0	0	0	0	0	0	0	0	0	0	0	0	7.35035	0	0	0	0	1.45818	0	0	10.4504	0	0	0	0	0	0	7.52428	0	0	20.9126	0	0	112.99	0	0	1.78378	10.0685	1.01441	0.996994	0.715954	1.28537	0	9.25564	1.13817
dme-mir-4979	0	0	0	0	0	0	0	0	0	0	0	0	0	0	0	0	0	0	5.70753	0	0	0	0	0	0	0	0	0	0	0	0	2.30489	1.58051	0	0	0	3.56756	0	0	0	0	0	0	2.31391	0
dme-mir-4980	0	0	0	0	0	0	0	0	0	0	0	0	0	0	0	0	0	0	0	0	0	0	0	0	0	0	0	7.52428	0	0	0	0	0	0	0	0	0	0	0	0	0	0	0	0	1.13817
dme-mir-4981	0	0	0	0	0	0	0	0	0	0	0	0	0	0	0	0	0	0	5.70753	0	0	0	0	0	0	0	0	0	0	0	0	0	1.18538	0	0	0	0	0	0	0	0	0	0	0	4.55268
dme-mir-4982	0	0	0	0	0	0	0	0	0	0	2.67137	0	0	0	0	0	0	0	0	0	0	0	0	0	0	0	0	0	0	0	0	1.15244	2.37076	0	0	0	0	0	0	0	0	0	0	0	0
dme-mir-4983	0	0	0	0	0	0	0	0	0	0	0	0	0	0	0	22.5028	0	0	0	0	0	6.41452	0	0	0	0	0	0	0	0	0	1.15244	0	0	0	2.84249	0	0	0	0	0	0	0	2.31391	3.41451
dme-mir-4984	0	0	0	0	0	0	0	0	0	0	0	0	0	0	0	0	0	0.972119	5.70753	0	0	0	0	0	0	0	0	0	0	0	0	0	0	0	0	0	0	0	0	0	0	0	0	0	0
dme-mir-4985	0	0	0	0	0	0	0	0	0	0	2.67137	0	0	0	0	0	0	0	0	0	0	4.27635	0	0	2.78868	0	0	0	0	0	0	2.30489	0	37.6634	0	2.84249	1.78378	0	0	0	0	0	0	0	1.13817
dme-mir-4986	12.5045	43.7809	0	0	0	0	0	0	0	0	0	0	0	0	0	0	0	0	0	0	0	0	0	0	0	0	0	0	0	0	0	1.15244	0.395127	37.6634	0	0	0	0	0	0	0	0	0	0	1.13817
dme-mir-4987	12.5045	0	0	0	0	0	0	0	0	0	0	0	7.35035	4.02646	3.50986	0	0	0.972119	0	0	0	8.55269	0	0	11.1547	0	0	0	0	0	0	0	0.790254	0	48.6902	5.68498	3.56756	0	0	0	0	0	0	0	0
dme-mir-5	225.082	43.7809	28652.3	132652	61914.7	19670.1	791.905	102.785	321.079	95.0661	122.883	0	36.7517	16.1058	0	0	141.459	3.40242	5.70753	9.60218	10.4504	6435.9	145549	105478	59861.9	66490.3	19056.5	188.107	73.4702	337.164	62.7379	102.568	97.5963	6704.08	4041.29	142.125	208.702	8437.37	9.12968	10.9669	10.0234	11.5683	70.531	6.94173	3.41451
dme-mir-6-1	45.85	14.5936	20531.2	37164.2	20094.3	10945.2	117.319	119.916	0	15.8443	2.67137	21.4101	0	0	0	0	0	0	0	0	0	908.724	8781.4	4596.49	432.246	179.52	9064.38	7.52428	5.65155	4.88644	0	1.15244	52.1567	0	0	11.37	1.78378	124.178	0	0	0	0	0	0	1.13817
dme-mir-6-2	45.85	14.5936	23095.7	38473.3	20330.8	10788.5	293.298	119.916	0	15.8443	16.0282	21.4101	0	0	0	0	0	0	0	0	0	1028.46	10380.3	8202.41	881.224	450.255	0	0	2.82578	4.88644	0	4.60978	47.8103	37.6634	97.3805	5.68498	17.8378	164.452	0	0	0	0	0	2.31391	0
dme-mir-6-3	145.886	14.5936	50377.3	109558	44429.7	15843.2	117.319	119.916	80.2697	15.8443	0	21.4101	0	0	0	0	0	0	0	0	0	2589.33	20068.7	12197.9	691.594	392.032	6687.15	7.52428	5.65155	34.2051	0	4.60978	115.772	112.99	0	14.2125	17.8378	194.657	0	0	0	0	0	0	0
dme-mir-7	6289.78	1444.77	7958.97	13799.4	16129	3918.34	4399.47	12437	3130.52	1235.86	5318.69	1862.68	15509.2	4831.75	28.0788	652.58	1002	95.2676	2522.73	1152.26	1996.03	3414.66	16233.5	13798.5	20767.3	15324.2	5604.84	2656.07	3139.44	4998.83	4098.87	5831.37	3182.75	3615.68	2239.75	2794.17	1749.89	4097.87	750.662	731.295	741.012	595.127	6770.97	2179.7	1297.51
dme-mir-79	2138.28	2845.76	17509.7	7182.79	5675.91	2233.45	6599.21	14441.4	5939.96	6369.43	1578.78	642.302	9077.68	13983.9	751.109	69646	8240.01	3746.06	1655.19	1257.89	3323.23	6376.03	11529.3	10138.3	6483.69	5510.77	521.83	4499.52	4526.89	4163.25	7235.77	1079.84	1511.36	3088.4	2385.82	6546.26	5128.36	2587.6	61580.7	62856.5	62059.2	78257.3	693.555	3399.13	1143.86
dme-mir-8	47829.8	84716.1	6278.74	4812.12	20054.9	74213.4	94852.6	20197.3	74490.3	14687.7	33552.4	325454	15531.3	93498.5	191399	165170	56961	33654.3	20010.6	59860	54979.6	62017.7	12074.9	2944.53	25770.2	16739	8252.64	55521.7	58355.1	57288.6	41407	31344.2	26979.7	106022	175285	50988.6	53543.7	76913	97.3832	89.2309	85.1985	93.8321	4737.33	46713.2	72430.9
dme-mir-87	87.5317	43.7809	0	35.3832	0	235.101	0	0	0	0	1076.56	192.691	294.014	233.535	10.5296	101.262	542.261	19.9284	707.734	1065.84	1170.45	149.672	66.4239	36.2404	245.404	264.913	0	398.787	483.208	982.174	899.243	1362.19	975.568	7344.36	12269.9	741.89	1011.4	6262.59	0	0	0	0	199.838	923.25	1264.51
dme-mir-927	4226.53	306.466	0	35.3832	0	1057.95	703.916	1027.85	160.539	0	2492.39	1091.91	477.773	0	0	0	0	0.486059	3806.93	220.85	198.558	179.607	49.8179	0	8.36605	29.1113	0	158.01	132.812	146.593	209.126	2662.15	2673.82	979.247	730.353	193.289	206.918	946.436	27.389	21.4354	20.0467	14.1391	11.7552	155.032	159.344
dme-mir-929	1388	175.124	0	0	0	235.101	0	308.356	401.349	0	769.354	642.302	205.81	48.3175	14.0394	337.541	1886.13	27.7054	958.866	163.237	94.0537	102.632	18.9783	0	0	8.7334	0	120.389	96.0764	234.549	146.388	976.12	946.724	338.97	340.832	301.304	240.81	221.506	11.1585	10.9669	9.66537	10.283	458.451	108.754	174.14
dme-mir-92a	762.777	2933.32	62168.4	23105.2	17595.3	4231.81	4311.48	16188.7	6341.31	0	691.884	64.2302	20184.1	3100.38	4822.54	12432.8	70.7297	0	353.867	316.872	8621.59	20721	27167.4	30750	26224.8	23195.9	39059.9	7456.57	8635.57	4104.61	4538.04	1067.16	906.026	2937.74	1558.09	10923.7	10617	3826.02	25298.3	25744.9	25271.4	28780.8	32350.2	6886.19	301.615
dme-mir-92b	137.55	1225.87	20958.6	13197.9	10311.2	1253.87	2111.75	7040.81	1685.66	95.0661	77.4697	0	3814.83	2069.6	2520.08	787.596	58.9414	6.31877	51.3678	144.033	2581.25	3658.41	8212.84	10355.7	7448.58	9347.64	26304.1	1091.02	1119.01	498.417	669.204	100.263	82.9766	527.287	146.071	1588.95	1578.64	563.834	24442.2	24413.4	24002.7	26814.1	4114.31	1723.86	42.1123
dme-mir-932	6852.48	394.028	0	70.7664	47.2992	1410.6	263.968	1027.85	722.427	0	4971.42	3468.43	1528.87	8.05292	150.924	33.7541	247.554	2.91636	6124.18	432.098	303.062	295.068	68.7962	0	5.57737	29.1113	0	308.496	367.351	1348.66	2154	4720.41	7848.4	1807.84	1947.61	793.055	617.187	1178.01	32.4611	31.4053	32.2179	24.4221	2433.32	286.925	359.662
dme-mir-954	275.1	262.686	88.433	70.7664	0	195.917	87.9894	102.785	0	95.0661	216.381	0	124.956	92.6086	207.081	11.2514	47.1531	10.6933	256.839	124.828	135.855	173.192	120.986	90.601	128.279	113.534	521.83	105.34	121.508	205.23	355.515	205.135	280.54	75.3267	0	216.029	112.378	40.2739	20.2882	21.9339	26.4903	20.5659	82.2861	85.6147	104.712
dme-mir-955	0	87.5618	0	0	47.2992	431.018	0	0	0	0	29.3851	0	7.35035	4.02646	21.0591	11.2514	0	0	0	28.8065	41.8017	14.9672	0	0	11.1547	5.82226	0	97.8157	39.5609	87.9559	104.563	25.3538	12.6441	112.99	97.3805	99.4872	87.4051	432.944	0	0	0	0	0	11.5695	51.2177
dme-mir-956	0	3721.38	0	0	47.2992	352.651	439.947	256.964	401.349	0	10.6855	192.691	257.262	36.2382	0	247.53	11.7883	0.972119	11.4151	3043.89	2790.26	1116.13	94.8913	9.0601	0	5.82226	0	278.399	310.835	337.164	313.689	3.45733	15.8051	376.634	146.071	36.9524	123.081	241.643	2.02882	1.99399	2.14786	2.57074	188.083	3311.2	2728.19
dme-mir-957	1538.06	218.905	0	0	0	39.1834	175.979	256.964	80.2697	0	1055.19	642.302	213.16	0	0	0	683.72	2.91636	1261.37	172.839	271.711	147.534	37.9565	0	0	5.82226	0	52.67	81.9475	234.549	313.689	1287.28	1429.17	37.6634	243.451	230.242	103.459	10.0685	0	0.498497	0.357977	0	376.165	205.938	368.767
dme-mir-958	62.5227	11645.7	442.165	707.664	4919.12	21942.7	28332.6	14852.5	20308.2	0	69.4556	64.2302	10503.6	0	31.5887	135.017	35.3648	0	28.5377	14019.2	10972.9	10750.7	1710.42	1159.69	4793.75	5667.97	115.962	25665.3	25138.1	4192.56	4161.61	62.232	131.972	23765.6	15191.4	3052.84	7556.08	18717.3	3.04323	2.49248	2.86381	1.28537	21041.7	12395.6	9005.2
dme-mir-959	0	394.028	0	0	0	0	87.9894	3443.31	160.539	0	2.67137	64.2302	2903.39	20.1323	2369.15	382.547	0	0.486059	11.4151	278.463	20.9008	228.785	14.2337	27.1803	0	0	0	112.864	104.554	102.615	104.563	14.9818	7.11228	37.6634	0	39.7949	49.9458	10.0685	2.02882	7.47745	6.80156	7.71223	4055.53	32.3947	376.734
dme-mir-960	37.5136	262.686	0	35.3832	0	0	175.979	2672.42	240.809	0	13.3568	0	3292.96	44.2911	18328.5	1237.65	23.5766	0.972119	0	288.065	52.2521	252.304	14.2337	27.1803	33.4642	23.2891	0	97.8157	113.031	58.6373	125.476	11.5244	12.2489	37.6634	0	68.2198	99.8915	0	28.4034	23.9278	25.7743	12.8537	5595.46	39.3365	291.372
dme-mir-961	0	0	0	0	0	0	0	462.535	0	0	2.67137	0	367.517	20.1323	42.1183	90.011	0	0.972119	0	105.624	0	12.829	0	0	0	0	0	15.0486	5.65155	29.3186	62.7379	3.45733	0	0	0	8.52748	17.8378	0	7.10086	5.48346	5.72763	2.57074	387.92	4.62782	114.955
dme-mir-962	0	394.028	0	0	0	39.1834	87.9894	2364.07	160.539	0	5.34274	0	1021.7	132.873	1628.57	247.53	0	0	5.70753	76.8175	52.2521	79.1124	14.2337	0	22.3095	8.7334	0	7.52428	70.6444	0	0	3.45733	5.9269	0	0	22.7399	26.7567	0	4.05763	3.98797	3.93774	5.14149	423.186	18.5113	100.159
dme-mir-963	0	437.809	0	0	0	0	87.9894	4265.6	0	0	5.34274	0	2102.2	4.02646	3141.32	0	0	0	5.70753	297.668	52.2521	288.653	56.9348	0	5.57737	14.5557	0	75.2428	101.728	87.9559	20.9126	5.76222	8.69279	75.3267	0	31.2674	62.4322	10.0685	10.1441	15.9519	18.2568	38.5612	1822.05	37.0226	336.898
dme-mir-964	0	218.905	0	35.3832	94.5984	0	351.958	3905.85	80.2697	0	24.0423	64.2302	2807.83	20.1323	12214.3	2407.79	23.5766	0	0	441.7	104.504	436.187	78.2853	9.0601	44.619	72.7783	0	105.34	115.857	43.978	41.8253	24.2013	18.1758	37.6634	48.6902	93.8022	135.567	40.2739	15.2161	14.9549	16.109	8.9976	1093.23	46.2782	427.952
dme-mir-965	312.613	569.152	530.598	1486.09	2317.66	509.384	703.916	1182.03	321.079	1188.33	357.963	128.46	977.596	575.784	24.569	112.514	94.3063	59.7853	428.065	384.087	616.574	566.616	1596.55	1920.74	2052.47	2244.48	154.616	729.856	638.626	513.076	794.68	539.344	333.092	564.95	243.451	412.161	724.214	573.903	6603.8	6524.82	6540.24	5964.13	94.0413	472.038	233.325
dme-mir-966	125.045	0	0	0	0	39.1834	0	51.3927	0	0	26.7137	0	14.7007	88.5822	10.5296	0	23.5766	0.486059	28.5377	19.2044	20.9008	19.2436	42.7011	9.0601	13.9434	23.2891	38.6541	15.0486	16.9547	14.6593	20.9126	28.8111	38.7224	37.6634	0	17.055	28.5404	10.0685	1.01441	1.49549	1.43191	2.57074	47.0207	48.5921	26.1779
dme-mir-967	37.5136	0	0	35.3832	47.2992	0	0	0	0	47.533	5.34274	0	7.35035	0	0	0	23.5766	4.37453	0	0	0	0	2.37228	0	2.78868	14.5557	0	15.0486	5.65155	14.6593	0	8.06711	1.18538	0	0	0	12.4864	0	0	1.49549	1.43191	5.14149	0	0	1.13817
dme-mir-968	12.5045	0	176.866	106.15	3783.94	2390.19	0	0	0	0	10.6855	0	0	0	0	0	70.7297	0.972119	5.70753	0	0	190.297	631.027	498.306	4302.94	3449.69	0	22.5729	2.82578	29.3186	0	20.744	2.37076	414.297	292.141	8.52748	1.78378	2114.38	0	0	0	0	0	4.62782	0
dme-mir-969	125.045	0	0	0	0	0	0	0	0	0	125.554	256.921	0	0	0	0	0	0	125.566	9.60218	0	0	0	0	0	0	0	0	0	0	0	101.415	88.5084	37.6634	0	0	1.78378	0	0	0	0	0	0	11.5695	17.0726
dme-mir-970	3388.73	875.618	2122.39	530.748	567.591	1528.15	1847.78	1284.82	2006.74	2709.38	2767.54	449.611	1146.65	237.561	315.887	270.033	1025.58	1630.73	2414.29	1104.25	1086.84	1840.97	723.546	788.229	421.091	526.915	251.251	1407.04	2455.6	982.174	1735.75	2909.92	2342.71	1280.55	1071.19	1824.88	2222.59	1530.41	1609.87	1632.08	1671.04	1240.38	11.7552	1200.92	959.478
dme-mir-971	237.586	0	0	0	0	744.485	439.947	462.535	80.2697	0	192.339	578.072	396.919	0	0	0	0	0	148.396	48.0109	10.4504	57.7307	21.3505	9.0601	2.78868	2.91113	0	120.389	79.1217	102.615	41.8253	112.94	169.905	2975.41	5161.16	45.4799	33.8918	886.025	0	0	0	1.28537	11.7552	25.453	19.3489
dme-mir-972	0	43.7809	0	0	47.2992	0	0	411.142	80.2697	0	0	0	595.378	0	17.5493	0	0	0	0	57.6131	0	57.7307	4.74456	0	50.1963	29.1113	0	7.52428	8.47733	14.6593	0	1.15244	0	0	0	2.84249	10.7027	0	1.01441	1.99399	1.43191	0	70.531	2.31391	105.85
dme-mir-973	0	87.5618	0	35.3832	94.5984	0	0	976.462	0	0	2.67137	64.2302	1256.91	0	84.2365	0	23.5766	0	0	115.226	0	68.4215	14.2337	0	58.5624	29.1113	0	30.0971	48.0382	0	41.8253	3.45733	2.76589	112.99	97.3805	11.37	19.6216	60.4108	0	0	0	0	505.472	2.31391	149.1
dme-mir-974	0	0	0	0	47.2992	0	0	256.964	0	0	5.34274	0	198.459	0	259.729	0	0	0	0	19.2044	0	6.41452	0	0	22.3095	5.82226	0	22.5729	8.47733	0	0	0	1.18538	0	0	17.055	7.13511	0	0	0	0	1.28537	105.796	0	22.7634
dme-mir-975	0	262.686	0	0	94.5984	78.3668	175.979	2826.6	80.2697	0	5.34274	0	1881.69	0	6061.52	0	0	0	0	249.657	10.4504	241.614	26.0951	0	72.5058	55.3115	0	37.6214	48.0382	14.6593	41.8253	4.60978	8.69279	0	0	99.4872	64.216	140.959	0	0	0	0	2938.79	2.31391	218.529
dme-mir-976	0	43.7809	0	35.3832	94.5984	39.1834	87.9894	1387.6	0	0	2.67137	0	602.728	0	249.2	0	0	0	0	57.6131	0	79.1124	21.3505	0	30.6755	43.667	0	15.0486	16.9547	43.978	41.8253	3.45733	0	37.6634	48.6902	17.055	17.8378	50.3423	0	0.498497	0.357977	2.57074	199.838	0	75.1193
dme-mir-977	12.5045	1357.21	0	0	141.898	156.734	879.894	10484.1	642.158	0	26.7137	0	8621.96	0	27180.3	0	0	0	11.4151	2448.56	62.7025	1691.29	137.592	27.1803	52.985	87.334	19.327	684.71	576.458	234.549	167.301	26.5062	18.1758	489.624	146.071	247.297	292.54	211.438	1.01441	1.99399	1.78988	0	24356.7	69.4173	1920.09
dme-mir-978	0	306.466	0	0	141.898	117.55	263.968	2055.71	80.2697	0	5.34274	0	2153.65	0	10154	0	0	0	5.70753	144.033	0	111.185	16.606	0	66.9284	116.445	0	82.7671	67.8186	73.2966	41.8253	3.45733	2.76589	0	0	42.6374	51.7296	40.2739	1.01441	0.996994	0.715954	0	893.392	9.25564	275.437
dme-mir-979	0	0	0	0	0	0	0	102.785	0	0	0	0	102.905	0	975.74	0	0	0	0	19.2044	0	12.829	14.2337	0	47.4076	2.91113	0	30.0971	2.82578	14.6593	0	0	0	0	0	8.52748	12.4864	0	0	0	0	0	117.552	0	19.3489
dme-mir-980	325.118	262.686	176.866	106.15	1513.57	1606.52	263.968	51.3927	321.079	4277.97	203.024	0	80.8538	217.429	522.968	258.782	11788.3	12773.6	119.858	249.657	418.017	109.047	120.986	18.1202	741.79	1481.77	193.27	692.234	729.05	131.934	188.214	217.812	92.0645	2485.78	2337.13	389.421	387.08	1470	0	0	0.715954	2.57074	23.5103	261.472	307.306
dme-mir-981	17443.8	218.905	88.433	530.748	662.189	3252.22	2199.74	9404.87	2006.74	0	14914.2	22352.1	10621.3	0	0	0	82.518	0.486059	19662.5	518.518	888.285	419.082	517.158	262.743	373.684	707.405	0	1888.6	1718.07	1495.25	2342.21	14284.5	17938.8	7457.35	15678.3	1671.39	1592.91	3584.37	8.11527	6.97895	6.44358	5.14149	152.817	453.526	676.073
dme-mir-982	0	43.7809	0	0	0	39.1834	0	1490.39	0	47.533	8.0141	0	1661.18	185.217	266.749	0	0	4.86059	5.70753	134.431	0	47.0398	28.4674	0	2.78868	26.2002	0	52.67	50.864	117.275	20.9126	1.15244	0.790254	37.6634	0	28.4249	62.4322	20.1369	26.3746	22.9309	22.1946	24.4221	117.552	2.31391	117.232
dme-mir-983-1	6.25227	43.7809	88.433	0	0	0	87.9894	1490.39	120.405	0	2.67137	0	698.283	837.504	11115.7	11.2514	0	2.91636	0	67.2153	10.4504	85.5269	10.6753	31.7104	18.1265	29.1113	0	45.1457	29.6707	36.6483	20.9126	1.15244	4.3464	37.6634	24.3451	51.1649	32.108	5.03423	50.2132	43.3692	43.1362	53.9856	1357.72	3.47086	99.5899
dme-mir-983-2	6.25227	43.7809	88.433	0	0	0	87.9894	1490.39	120.405	0	2.67137	0	698.283	837.504	11115.7	11.2514	0	2.91636	0	67.2153	10.4504	85.5269	10.6753	31.7104	18.1265	29.1113	0	45.1457	29.6707	36.6483	20.9126	1.15244	4.3464	37.6634	24.3451	51.1649	32.108	5.03423	50.2132	43.3692	43.1362	53.9856	1357.72	3.47086	99.5899
dme-mir-984	12.5045	306.466	0	0	94.5984	78.3668	87.9894	8274.23	240.809	47.533	21.3709	64.2302	9129.13	2927.24	7061.83	180.022	94.3063	26.7333	5.70753	691.357	104.504	483.227	78.2853	54.3606	8.36605	23.2891	0	255.826	305.184	146.593	188.214	13.8293	8.69279	112.99	146.071	164.865	156.972	30.2054	13.1873	11.4654	11.8132	12.8537	646.534	50.906	681.764
dme-mir-985	0	175.124	0	0	0	0	0	616.713	80.2697	0	0	0	904.093	4.02646	1052.96	33.7541	0	0	0	163.237	0	74.8361	2.37228	0	0	0	0	52.67	36.7351	58.6373	41.8253	0	0	0	0	14.2125	17.8378	0	0	0	0	0	1434.13	2.31391	146.824
dme-mir-986	137.55	175.124	88.433	106.15	189.197	156.734	439.947	51.3927	722.427	0	128.226	192.691	66.1531	1215.99	1042.43	1631.45	106.095	2.4303	62.7829	326.474	282.161	175.33	161.315	36.2404	331.853	186.312	0	669.661	805.346	776.944	480.99	115.244	148.173	376.634	97.3805	957.92	626.106	191.301	135.931	143.567	147.486	114.398	11.7552	354.028	561.118
dme-mir-987	10166.2	394.028	88.433	70.7664	0	431.018	439.947	1541.78	561.888	0	4159.32	8542.62	1073.15	0	10.5296	0	542.261	751.448	2385.75	268.861	512.07	446.878	87.7744	0	8.36605	29.1113	0	240.777	209.107	293.186	376.427	6291.19	4082.45	1318.22	1850.23	216.029	299.675	382.602	0	0	0	1.28537	787.596	328.575	426.814
dme-mir-988	3613.81	3896.5	14060.8	5307.48	11919.4	7797.5	5895.29	10741.1	5939.96	22055.3	5019.5	256.921	11003.5	861.663	22034.9	8956.1	6990.45	174.009	4714.42	5790.12	7231.69	8580.49	6355.34	10419.1	9372.77	15845.3	3788.1	10142.7	11207	7520.23	7842.24	4764.2	3637.14	5649.5	5112.47	6153.99	7582.84	8598.47	1950.71	1982.02	1940.95	2169.71	1316.58	9429.18	4576.58
dme-mir-989	12.5045	8712.4	0	0	0	0	0	51.3927	0	0	26.7137	0	124.956	183232	0	13389.1	895.909	12.1515	5.70753	124.828	30797.4	29.9344	0	18.1202	0	2.91113	0	60.1943	70.6444	117.275	104.563	19.5916	3.55614	0	0	14.2125	19.6216	0	15437.3	15160.8	15313.2	12914.1	47.0207	33262.5	56.9085
dme-mir-990	150.054	0	0	0	0	78.3668	0	0	0	0	120.212	64.2302	51.4524	0	0	0	11.7883	0	165.519	9.60218	31.3512	4.27635	2.37228	0	11.1547	5.82226	0	7.52428	25.432	87.9559	83.6505	123.312	133.553	301.307	48.6902	2.84249	51.7296	120.822	0	0	0	0	0	4.62782	13.658
dme-mir-991	0	43.7809	0	0	0	0	0	1336.21	80.2697	0	2.67137	0	749.735	16.1058	0	247.53	0	0.486059	0	28.8065	0	62.007	14.2337	0	16.7321	5.82226	57.9811	30.0971	42.3867	29.3186	41.8253	0	0	0	0	45.4799	46.3782	20.1369	1.01441	0.996994	1.07393	1.28537	1293.07	0	54.6322
dme-mir-992	25.0091	306.466	88.433	35.3832	0	0	351.958	6732.45	321.079	0	2.67137	0	5277.55	0	80.7267	0	0	0	0	547.324	31.3512	188.159	192.155	181.202	75.2945	43.667	0	278.399	203.456	58.6373	104.563	8.06711	16.9905	112.99	48.6902	162.022	165.891	0	6.08645	5.98196	5.36965	7.71223	8134.57	13.8835	407.465
dme-mir-993	1025.37	1882.58	88.433	0	236.496	2703.66	1759.79	2312.67	2327.82	0	1009.78	642.302	2888.69	0	3.50986	0	0	0	759.102	2054.87	1097.29	1554.45	256.206	99.6612	630.243	457.048	0	2625.98	2091.07	2008.33	2070.35	1030.29	1244.25	2862.42	1704.16	2356.43	1856.91	1963.35	0	1.49549	1.43191	0	129.307	911.68	2645.11
dme-mir-994	0	10726.3	0	0	0	0	87.9894	0	80.2697	0	16.0282	0	14.7007	29848.2	59.6675	31200.1	860.545	24.789	0	124.828	31685.7	12.829	7.11685	0	0	14.5557	0	45.1457	39.5609	0	20.9126	9.21955	3.16101	0	0	2.84249	8.91889	50.3423	96.3688	94.7144	98.0856	102.83	0	27834	51.2177
dme-mir-995	1350.49	1576.11	16094.8	11322.6	10169.3	3134.67	3255.61	7606.13	3692.41	11455.5	956.35	64.2302	7262.14	7916.02	754.619	65528	16362.1	2944.06	1004.53	422.496	2967.92	4742.47	8715.77	11279.8	8176.42	11635.8	2512.51	3017.24	4292.35	1509.91	1568.45	1596.14	839.249	1205.23	876.424	1918.68	1979.99	3453.48	6747.85	6673.38	6756.81	5566.95	728.82	3489.38	382.425
dme-mir-996	7040.05	8799.96	31128.4	26254.3	24832.1	17044.8	16190.1	18655.6	18221.2	58845.9	5604.53	770.762	23352.1	59350	1151.23	43722.9	29895.1	29701.1	5210.98	7297.66	15362.1	17873	37558	27941.4	37691.9	28916.3	49071.3	15959	17940.9	14351.5	20745.3	5151.43	5886.6	18455	24053	13203.4	16282.3	19744.3	134281	132295	133204	111456	30058	13510.9	6238.31
dme-mir-997	0	87.5618	0	0	0	0	0	565.32	0	0	0	0	918.793	0	203.572	0	0	0	0	211.248	10.4504	68.4215	4.74456	0	0	0	0	45.1457	25.432	131.934	62.7379	2.30489	5.53178	37.6634	0	8.52748	28.5404	0	0	0	0	0	94.0413	2.31391	183.245
dme-mir-998	1488.04	875.618	1945.53	2830.66	4588.02	2429.37	2551.69	7400.56	1685.66	5466.3	1666.93	192.691	6725.57	1626.69	273.769	3926.73	2121.89	1583.1	1775.04	624.142	1431.71	1314.98	2917.91	4385.09	4618.06	7810.57	947.025	3506.32	3071.62	2052.3	2739.55	2129.72	1212.64	1318.22	1363.33	2043.75	1817.67	2295.61	1816.81	1818.52	1854.32	1403.63	4643.29	1351.32	603.23
dme-mir-999	3776.37	569.152	619.031	849.197	378.394	862.035	791.905	1798.75	401.349	475.33	4236.79	17021	2396.21	293.932	28.0788	562.569	1933.28	400.027	5679	960.218	679.277	592.274	680.845	271.803	566.103	681.205	135.289	812.623	751.657	571.713	585.554	2953.71	4366.55	1920.83	1655.47	486.066	620.755	1329.04	924.126	917.733	924.654	861.199	4760.84	610.872	731.844
dme-mir-9a	5977.17	7355.19	4067.92	15214.8	44130.2	31385.9	39683.2	39521	37566.2	0	3737.24	1027.68	39096.5	161.058	23617.8	213.776	1485.32	3.88847	2848.06	4465.01	5465.57	6335.41	15002.3	11796.3	62173.7	37981.5	38.6541	27862.4	22029.8	38510	34108.5	3445.81	3342.38	25498.1	19135.3	32074.7	27341.7	30064.4	3.04323	3.48948	3.93774	5.14149	6100.93	5979.14	6239.45
dme-mir-9b	725.263	5034.81	16537	10579.6	7615.17	2272.64	7655.08	15366.4	5378.07	7938.02	691.884	192.691	15200.5	21811.3	22540.3	2115.26	1945.07	5876.94	382.405	1286.69	10753.5	4748.88	12020.4	10047.7	8396.73	5603.93	68804.2	3701.95	2715.57	12035.3	7361.24	663.808	734.146	2448.12	2288.44	5349.57	3729.88	2637.94	17034	16652.8	16659.9	15573.6	9145.52	10222.9	2515.36
dme-mir-9c	1300.47	3721.38	10169.8	7855.07	4493.43	1880.8	5103.39	11357.8	4495.1	6844.76	884.223	0	10165.5	9490.37	6872.3	33652.9	5776.26	1749.33	719.149	1315.5	7869.16	4430.29	7747.87	7030.64	5170.22	5970.73	77.3081	3574.04	3068.79	8355.81	8218.66	1148.99	623.115	1129.9	1363.33	4911.83	3820.85	1671.37	28133.6	27665.1	27693.1	26307.7	13248.1	8161.16	1528.56
dme-mir-iab-4	37.5136	43.7809	442.165	1839.93	5202.91	1645.7	263.968	205.571	240.809	0	16.0282	0	573.327	4.02646	24.569	11.2514	0	0	28.5377	201.646	114.955	577.307	4341.28	2627.43	7390.01	11531	637.792	699.758	491.685	645.01	292.777	6.91466	29.6345	4180.63	4625.57	292.777	576.16	1631.09	2.02882	0.996994	0.715954	1.28537	928.658	120.323	146.824
dme-mir-iab-8	0	43.7809	88.433	0	189.197	39.1834	87.9894	0	80.2697	0	0	0	29.4014	0	0	0	0	0	0	57.6131	20.9008	62.007	92.519	0	89.2379	133.912	0	37.6214	42.3867	14.6593	41.8253	0	3.16101	188.317	97.3805	8.52748	49.9458	70.4793	0	0	0	0	11.7552	9.25564	58.0467
